# Supplementary material for: Response of Npt2a knockout mice to dietary calcium and phosphorus
Source: PLoS One. 2017 Apr 27;12(4):e0176232. doi: 10.1371/journal.pone.0176232 (PMC5407772; doi:10.1371/journal.pone.0176232)
Supplement: S1 Table — Serum phosphorus (S-P), serum calcium (S-Ca), serum 1,25(OH)2-vitamin D (1,25-D), plasma intact PTH (iPTH), plasma c-terminal FGF23 (cFGF23), serum blood urea nitrogen (S-BUN), phosphate excretion index (U-Pi/(S-Pi*u-creatinine)(PEI), calcium excretion index (U-Ca/(S-Ca*U-creatinine) (CEI), citrate (U-citrate), oxalate (U-oxalate) and anion gap (U-AG). All diets are egg-white based: HPC diet (High phosphate and calcium diet; 20% lactate, 2% calcium, 1.25% phosphate); HP diet (High phosphate diet; 0.6% calcium, 1.20% phosphate); CO diet (Control diet; 0.6% calcium, 0.3% phosphate); WT, wild type; The data represent mean±SEM; p-values were obtained by ANOVA and Tukey’s test to correct for multiple comparison. (XLSX) [file pone.0176232.s004.xlsx]

## Sheet: Sheet1
Simple Statistic Analysis and Two-Way Anova
	CO-WT			CO-NPT2a			HP-WT			HP-NPT2a			HPC-WT			HPC-NPT2a
Parameter	mean +/- SEM	ANOVA	n	mean	ANOVA	n	mean +/- SEM	ANOVA	n	mean	ANOVA	n	mean +/- SEM	ANOVA	n	mean	ANOVA	n
S-Ca (mg/dl)	9.9 +/- 0.19	1.0 vs. HP-WT	9	9.8 +/- 0.41	1.0 vs. HP-WT	24	9.0 +/- 0.22	1.0 vs. HPC-WT	7	11 +/- 0.91	0.26 vs. HPC-WT	25	8.4 +/- 0.62	1.0 vs. HP-WT	7	12 +/- 1.0	0.21 vs. HPC-WT	11
		0.92 vs. HPC-WT			1.0 vs. CO-WT			0.99 vs. CO-WT			0.51 vs. HP-WT			0.92 vs. CO-WT			0.41 vs. HP-WT
		0.76 vs. HPC-NPT2A			0.50 vs. HPC-NPT2A			0.41 vs. HPC-NPT2A			0.88 vs. CO-WT			0.21 vs. HPC-NPT2A			0.76 vs. CO-WT
		0.88 vs. HP-NPT2A			0.58 vs. HP-NPT2A			0.51 vs. HP-NPT2A			1.0 vs. HPC-NPT2A			0.26 vs. HP-NPT2A			1.0 vs. HP-NPT2A
		1.0 vs. CO-NPT2A			0.88 vs. HPC-WT			0.99 vs. CO-NPT2A			0.58 vs. CO-NPT2A			0.88 vs. CO-NPT2A			0.50 vs. CO-NPT2A
S-P (mg/dl)	11 +/- 0.75	0.40 vs. HP-WT	13	8.3 +/- 0.57	0.0015 vs. HP-WT	23	14 +/- 0.24	0.36 vs. HPC-WT	7	8.5 +/- 0.89	0.69 vs. HPC-WT	21	10.7 +/- 0.61	0.36 vs. HP-WT	7	13 +/- 1.6	0.57 vs. HPC-WT	11
		1.0 vs. HPC-WT			0.14 vs. CO-WT			0.40 vs. CO-WT			0.0027 vs. HP-WT			1.0 vs. CO-WT			0.99 vs. HP-WT
		0.64 vs. HPC-NPT2A			0.0016 vs. HPC-NPT2A			0.99 vs. HPC-NPT2A			0.21 vs. CO-WT			0.57 vs. HPC-NPT2A			0.64 vs. CO-WT
		0.21 vs. HP-NPT2A			1.0 vs. HP-NPT2A			0.0027 vs. HP-NPT2A			0.0032 vs. HPC-NPT2A			0.69 vs. HP-NPT2A			0.0032 vs. HP-NPT2A
		0.14 vs. CO-NPT2A			0.60 vs. HPC-WT			0.0015 vs. CO-NPT2A			1.0vs. CO-NPT2A			0.60 vs. CO-NPT2A			0.0016 vs. CO-NPT2A
S-BUN (mg/dl)	49 +/- 2.3	0.97 vs. HP-WT	9	31 +/- 3.7	0.29 vs. HP-WT	24	44 +/- 2.8	0.00031 vs. HPC-WT	7	28 +/- 3.7	0.031 vs. HPC-WT	23	9.1 +/- 0.8	0.00031 vs. HP-WT	7	19 +/- 0.89	0.73 vs. HPC-WT	12
		0.0000057 vs. HPC-WT			0.018 vs. CO-WT			0.97 vs. CO-WT			0.13 vs. HP-WT			0.0000057 vs. CO-WT			0.0053 vs. HP-WT
		0.000093 vs. HPC-NPT2A			0.17 vs. HPC-NPT2A			0.0053 vs. HPC-NPT2A			0.0049 vs. CO-WT			0.73 vs. HPC-NPT2A			0.000093 vs. CO-WT
		0.0049 vs. HP-NPT2A			0.99 vs. HP-NPT2A			0.13 vs. HP-NPT2A			0.41 vs. HPC-NPT2A			0.031 vs. HP-NPT2A			0.41 vs. HP-NPT2A
		0.018 vs. CO-NPT2A			0.0093 vs. HPC-WT			0.29 vs. CO-NPT2A			0.99 vs. CO-NPT2A			0.0093 vs. CO-NPT2A			0.17 vs. CO-NPT2A
PTH (pg/ml)	498 +/- 91	0.73 vs. HP-WT	10	135 +/- 18	0.00000022 vs. HP-WT	24	618 +/- 134	0.095 vs. HPC-WT	7	94 +/- 11	0.017 vs. HPC-WT	12	369 +/- 84	0.095 vs. HP-WT	7	36 +/- 2.6	0.0020 vs. HPC-WT	12
		0.67 vs. HPC-WT			0.0000084 vs. CO-WT			0.73 vs. CO-WT			0.00000036 vs. HP-WT			0.67 vs. CO-WT			0.000000021 vs. HP-WT
		0.00000061 vs. HPC-NPT2A			0.59 vs. HPC-NPT2A			0.000000021 vs. HPC-NPT2A			0.000013 vs. CO-WT			0.0020 vs. HPC-NPT2A			0.00000061 vs. CO-WT
		0.000013 vs. HP-NPT2A			0.98 vs. HP-NPT2A			0.00000036 vs. HP-NPT2A			0.96 vs. HPC-NPT2A			0.017 vs. HP-NPT2A			0.96 vs. HP-NPT2A
		0.0000084 vs. CO-NPT2A			0.030 vs. HPC-WT			0.00000022 vs. CO-NPT2A			0.98 vs. CO-NPT2A			0.030 vs. CO-NPT2A			0.59 vs. CO-NPT2A
cFGF23 (pg/ml)	278 +/- 27	0.35 vs. HP-WT	10	254 +/- 49	0.11 vs. HP-WT	25	465 +/- 32	0.092 vs. HPC-WT	7	225 +/- 22	1.0 vs. HPC-WT	12	195 +/- 16	0.092 vs. HP-WT	7	283 +/- 76	0.92 vs. HPC-WT	12
		0.95 vs. HPC-WT			1.0 vs. CO-WT			0.35 vs. CO-WT			0.094 vs. HP-WT			0.95 vs. CO-WT			0.33 vs. HP-WT
		1.0 vs. HPC-NPT2A			1.0 vs. HPC-NPT2A			0.33 vs. HPC-NPT2A			0.993 vs. CO-WT			0.92 vs. HPC-NPT2A			1.0 vs. CO-WT
		0.99 vs. HP-NPT2A			1.0 vs. HP-NPT2A			0.094 vs. HP-NPT2A			0.98 vs. HPC-NPT2A			1.0 vs. HP-NPT2A			0.98 vs. HP-NPT2A
		1.0 vs. CO-NPT2A			0.98 vs. HPC-WT			0.11 vs. CO-NPT2A			1.0 vs. CO-NPT2A			0.98 vs. CO-NPT2A			1.0 vs. CO-NPT2A
1,25-D (pg/ml)	275 +/- 42	0.45 vs. HP-WT	5	345 +/- 35	0.73 vs. HP-WT	22	449 +/- 52	0.00068 vs. HPC-WT	5	291 +/- 59	0.027 vs. HPC-WT	12	64 +/- 13	0.00068 vs. HP-WT	7	342 +/- 34	0.0034 vs. HPC-WT	12
		0.17 vs. HPC-WT			0.93 vs. CO-WT			0.45 vs. CO-WT			0.37 vs. HP-WT			0.17 vs. CO-WT			0.76 vs. HP-WT
		0.96 vs. HPC-NPT2A			1.0 vs. HPC-NPT2A			0.76 vs. HPC-NPT2A			1.0 vs. CO-WT			0.0034 vs. HPC-NPT2A			0.96 vs. CO-WT
		1.0 vs. HP-NPT2A			0.91 vs. HP-NPT2A			0.37 vs. HP-NPT2A			0.9 vs. HPC-NPT2A			0.027 vs. HP-NPT2A			0.96 vs. HP-NPT2A
		0.93 vs. CO-NPT2A			0.00084 vs. HPC-WT			0.73 vs. CO-NPT2A			0.91 vs. CO-NPT2A			0.00084 vs. CO-NPT2A			1.0 vs. CO-NPT2A
U-Ca/UCrea (mg/mg)	0.22 +/- 0.027	0.98 vs. HP-WT	9	0.43 +/- 0.065	0.17 vs. HP-WT	24	0.10+/- 0.0090	0.00092 vs. HPC-WT	7	0.29 +/- 0.048	0.0032 vs. HPC-WT	23	0.82 +/- 0.23	0.00092 vs. HP-WT	7	1.4 +/- 0.12	0.0051 vs. HPC-WT	12
		0.0041 vs. HPC-WT			0.51 vs. CO-WT			0.98 vs. CO-WT			0.74 vs. HP-WT			0.0041 vs. CO-WT			9.4e-11 vs. HP-WT
		0.0 vs. HPC-NPT2A			9.6e-11 vs. HPC-NPT2A			9.4e-11 vs. HPC-NPT2A			0.99 vs. CO-WT			0.0051 vs. HPC-NPT2A			1.1e-10 vs. CO-WT
		0.99 vs. HP-NPT2A			0.66 vs. HP-NPT2A			0.74 vs. HP-NPT2A			7.2e-11 vs. HPC-NPT2A			0.0032 vs. HP-NPT2A			7.2e-11 vs. HP-NPT2A
		0.51 vs. CO-NPT2A			0.062 vs. HPC-WT			0.17vs. CO-NPT2A			0.66 vs. CO-NPT2A			0.062 vs. CO-NPT2A			9.6e-11 vs. CO-NPT2A
CEI (1/mg)	0.023 +/- 0.0033	0.99 vs. HP-WT	8	0.048 +/- 0.0090	0.30 vs. HP-WT	23	0.012 +/- 0.0011	0.00035 vs. HPC-WT	7	0.025 +/- 0.0040	0.00011 vs. HPC-WT	23	0.11 +/- 0.03	0.00035 vs. HP-WT	7	0.13 +/- 0.015	0.81 vs. HPC-WT	11
		0.0014 vs. HPC-WT			0.65 vs. CO-WT			0.99 vs. CO-WT			0.97 vs. HP-WT			0.0014 vs. CO-WT			0.00000040 vs. HP-WT
		0.0000017 vs. HPC-NPT2A			0.0000031 vs. HPC-NPT2A			0.00000040 vs. HPC-NPT2A			1.0 vs. CO-WT			0.81 vs. HPC-NPT2A			0.0000017 vs. CO-WT
		1.0 vs. HP-NPT2A			0.37 vs. HP-NPT2A			0.97 vs. HP-NPT2A			0.0000000042 vs. HPC-NPT2A			0.00011 vs. HP-NPT2A			0.0000000042 vs. HP-NPT2A
		0.65 vs. CO-NPT2A			0.011 vs. HPC-WT			0.30 vs. CO-NPT2A			0.37 vs. CO-NPT2A			0.011 vs. CO-NPT2A			0.0000031 vs. CO-NPT2A
U-P/Ucrea (mg/mg)	8.5 +/- 0.93	0.91 vs. HP-WT	9	5.9 +/- 0.57	0.062 vs. HP-WT	23	10 +/- 1.0	0.00030 vs. HPC-WT	7	13 +/- 1.0	0.0000000086 vs. HPC-WT	24	1.7 +/- 0.66	0.00030 vs. HP-WT	7	5.2 +/- 0.96	0.31 vs. HPC-WT	12
		0.0038 vs. HPC-WT			0.46 vs. CO-WT			0.91 vs. CO-WT			0.69 vs. HP-WT			0.0038 vs. CO-WT			0.039 vs. HP-WT
		0.30 vs. HPC-NPT2A			0.99 vs. HPC-NPT2A			0.039 vs. HPC-NPT2A			0.053 vs. CO-WT			0.31 vs. HPC-NPT2A			0.30 vs. CO-WT
		0.053 vs. HP-NPT2A			0.00000022 vs. HP-NPT2A			0.69 vs. HP-NPT2A			0.0000019 vs. HPC-NPT2A			0.0000000087 vs. HP-NPT2A			0.0000019 vs. HP-NPT2A
		0.46 vs. CO-NPT2A			0.073 vs. HPC-WT			0.062 vs. CO-NPT2A			0.00000022 vs. CO-NPT2A			0.073 vs. CO-NPT2A			0.99 vs. CO-NPT2A
PEI (1/mg)	0.73 +/- 0.15	1.0 vs. HP-WT	10	0.85 +/- 0.096	1.0 vs. HP-WT	21	0.72 +/- 0.072	0.60 vs. HPC-WT	7	1.8 +/- 0.24	0.0000037 vs. HPC-WT	21	0.15 +/- 0.06	0.60 vs. HP-WT	7	0.41 +/- 0.074	0.97 vs. HPC-WT	11
		0.51 vs. HPC-WT			1.0 vs. CO-WT			1.0 vs. CO-WT			0.0047 vs. HP-WT			0.51 vs. CO-WT			0.93 vs. HP-WT
		0.88 vs. HPC-NPT2A			0.47 vs. HPC-NPT2A			0.93 vs. HPC-NPT2A			0.00092 vs. CO-WT			0.97 vs. HPC-NPT2A			0.88 vs. CO-WT
		0.00092 vs. HP-NPT2A			0.00021 vs. HP-NPT2A			0.0047 vs. HP-NPT2A			0.0000044 vs. HPC-NPT2A			0.0000037 vs. HP-NPT2A			0.0000044 vs. HP-NPT2A
		1.0 vs. CO-NPT2A			0.17 vs. HPC-WT			1.0 vs. CO-NPT2A			0.00021 vs. CO-NPT2A			0.17 vs. CO-NPT2A			0.47 vs. CO-NPT2A
U-P*U-Ca/U-Creat (mg)	49 +/- 7.3	1.0 vs. HP-WT	5	89 +/- 15	0.94 vs. HP-WT	22	63 +/- 5.8	0.99 vs. HPC-WT	7	126 +/- 14	0.051 vs. HPC-WT	23	42 +/- 19	0.99 vs. HP-WT	7	226 +/- 26	0.0000028 vs. HPC-WT	12
		1.0 vs. HPC-WT			0.82 vs. CO-WT			1.0 vs. CO-WT			0.24 vs. HP-WT			1.0 vs. CO-WT			0.000034 vs. HP-WT
		0.000065 vs. HPC-NPT2A			0.0000041 vs. HPC-NPT2A			0.000034 vs. HPC-NPT2A			0.19 vs. CO-WT			0.0000028 vs. HPC-NPT2A			0.000065 vs. CO-WT
		0.19 vs. HP-NPT2A			0.44 vs. HP-NPT2A			0.24 vs. HP-NPT2A			0.0011 vs. HPC-NPT2A			0.051 vs. HP-NPT2A			0.0011 vs. HP-NPT2A
		0.82 vs. CO-NPT2A			0.58 vs. HPC-WT			0.94 vs. CO-NPT2A			0.44 vs. CO-NPT2A			0.58 vs. CO-NPT2A			0.0000041 vs. CO-NPT2A
U-Citrate/crea (umol/mg)	8.5 +/- 3.9	1.0 vs. HP-WT	8	20 +/- 3.7	0.38 vs. HP-WT	12	4.6 +/- 1.4	0.99 vs. HPC-WT	7	17 +/- 7.3	0.98 vs. HPC-WT	13	11 +/- 2.3	0.99 vs. HP-WT	4	13 +/- 2.6	1.0 vs. HPC-WT	7
		1.0 vs. HPC-WT			0.66 vs. CO-WT			1.0 vs. CO-WT			0.55 vs. HP-WT			1.0 vs. CO-WT			0.92 vs. HP-WT
		0.99 vs. HPC-NPT2A			0.96 vs. HPC-NPT2A			0.92 vs. HPC-NPT2A			0.83 vs. CO-WT			1.0 vs. HPC-NPT2A			0.99 vs. CO-WT
		0.83 vs. HP-NPT2A			1.0 vs. HP-NPT2A			0.55 vs. HP-NPT2A			0.99 vs. HPC-NPT2A			0.98 vs. HP-NPT2A			0.99 vs. HP-NPT2A
		0.66 vs. CO-NPT2A			0.94 vs. HPC-WT			0.38 vs. CO-NPT2A			1.0 vs. CO-NPT2A			0.94 vs. CO-NPT2A			0.96 vs. CO-NPT2A
U-oxalate/U-crea (umol/mg)	113 +/- 11	0.12 vs. HP-WT	8	97+/- 15	0.44 vs. HP-WT	13	66 +/- 5.9	0.97 vs. HPC-WT	7	87 +/- 5.1	1.0 vs. HPC-WT	13	83 +/- 6.6	0.97 vs. HP-WT	4	93 +/- 15	1.0 vs. HPC-WT	7
		0.74 vs. HPC-WT			0.91 vs. CO-WT			0.12 vs. CO-WT			0.80 vs. HP-WT			0.74 vs. CO-WT			0.72 vs. HP-WT
		0.87 vs. HPC-NPT2A			1.0 vs. HPC-NPT2A			0.72 vs. HPC-NPT2A			0.57 vs. CO-WT			1.0 vs. HPC-NPT2A			0.87 vs. CO-WT
		0.57 vs. HP-NPT2A			0.98 vs. HP-NPT2A			0.80 vs. HP-NPT2A			1.0 vs. HPC-NPT2A			1.0 vs. HP-NPT2A			1.0 vs. HP-NPT2A
		0.91 vs. CO-NPT2A			0.98 vs. HPC-WT			0.44 vs. CO-NPT2A			0.98 vs. CO-NPT2A			0.98 vs. CO-NPT2A			1.0 vs. CO-NPT2A
U-AG (mmol/l)	368 +/- 52	0.92 vs. HP-WT	7	251 +/- 30	0.24 vs. HP-WT	12	480 +/- 124	0.14 vs. HPC-WT	7	382 +/- 72	0.35 vs. HPC-WT	16	140 +/- 25	0.14 vs. HP-WT	4	149 +/- 31	1.0 vs. HPC-WT	7
		0.54 vs. HPC-WT			0.86 vs. CO-WT			0.92 vs. CO-WT			0.91 vs. HP-WT			0.54 vs. CO-WT			0.061 vs. HP-WT
		0.41 vs. HPC-NPT2A			0.91 vs. HPC-NPT2A			0.061 vs. HPC-NPT2A			1.0 vs. CO-WT			1.0 vs. HPC-NPT2A			0.41 vs. CO-WT
		1.0 vs. HP-NPT2A			0.61 vs. HP-NPT2A			0.91 vs. HP-NPT2A			0.18 vs. HPC-NPT2A			0.35 vs. HP-NPT2A			0.18 vs. HP-NPT2A
		0.86 vs. CO-NPT2A			0.94 vs. HPC-WT			0.24 vs. CO-NPT2A			0.61 vs. CO-NPT2A			0.94 vs. CO-NPT2A			0.91 vs. CO-NPT2A
